# Supplementary material for: Biobran/MGN-3, an Arabinoxylan Rice Bran, Protects against Severe Acute Respiratory Syndrome Coronavirus 2 (SARS-CoV-2): An In Vitro and In Silico Study
Source: Nutrients. 2023 Jan 15;15(2):453. doi: 10.3390/nu15020453 (PMC9866808; doi:10.3390/nu15020453)
Supplement: Supplementary file 1 [file nutrients-15-00453-s001.zip]

Archive with 8 entries (8 files):
- FigureS4.png
- __MACOSX/._FigureS4.png
- FigureS1.png
- __MACOSX/._FigureS1.png
- FigureS2.png
- __MACOSX/._FigureS2.png
- FigureS3.png
- __MACOSX/._FigureS3.png
